# Supplementary material for: Comprehensive analysis of histophysiology, transcriptomics and metabolomics in goslings exposed to gossypol acetate: unraveling hepatotoxic mechanisms
Source: Front Vet Sci. 2025 Jan 21;12:1527284. doi: 10.3389/fvets.2025.1527284 (PMC11792171; doi:10.3389/fvets.2025.1527284)
Supplement: Supplementary file 1 [file Data_Sheet_1.zip]

Archive with 8 entries (7 files):
- supplementary materials/
- supplementary materials/Figure S2. Quantitative validation of some differentially expressed genes identified by liver transcriptome analysis..docx
- supplementary materials/Table S2. Primers used for quantitative real-time PCR analysis.docx
- supplementary materials/Figure S1. The melt curves and melt peaks of the primers..docx
- supplementary materials/Table S4. List of differentially expressed genes in the liver of GA50 and control goslings.docx
- supplementary materials/Table S5. Identifiable metabolites in the liver of goslings from the GA50 and control groups.docx
- supplementary materials/Table S3. Data production of RNA-seq.docx
- supplementary materials/Table S1. Composition and nutrient levels of the experimental diets (as-fed basis).docx
